# Supplementary material for: Diverse Secondary Metabolites from the Coral-Derived Fungus Aspergillus hiratsukae SCSIO 5Bn1003
Source: Mar Drugs. 2022 Feb 18;20(2):150. doi: 10.3390/md20020150 (PMC8877224; doi:10.3390/md20020150)
Supplement: Supplementary file 1 [file marinedrugs-20-00150-s001.zip]

Archive with 1 entries (1 files):
- marinedrugs-1597294-supplementary.pdf
